# Supplementary material for: Virus-like Particle Vaccine for Feline Panleukopenia: Immunogenicity and Protective Efficacy in Cats
Source: Vaccines (Basel). 2025 Jun 25;13(7):684. doi: 10.3390/vaccines13070684 (PMC12299992; doi:10.3390/vaccines13070684)
Supplement: Supplementary file 1 [file vaccines-13-00684-s001.zip]

Archive with 1 entries (1 files):
- vaccines-3675027-supplementary.pdf
